# Supplementary material for: High-Density EEG Source Localisation of averaged interictal epileptic Discharges validated by surgical Outcome
Source: Sci Data. 2025 Aug 16;12:1441. doi: 10.1038/s41597-025-05740-z (PMC12357902; doi:10.1038/s41597-025-05740-z)
Supplement: Supplementary file 1 — Supplementary Tables [file 41597_2025_5740_MOESM1_ESM.xlsx]

## Sheet: Patients
	EPIDEMIOLOGY			OP DATA				RESULT TECHNIQUES
Code Recherche (CEREBRA)	Age Onset (yrs)	Op Age (yrs)	Sex	Op Lobe	ETLE/TLE	Aetiology/ Syndrom	Engel Class	ESI HR in iMRI	MRI	PET	SPECT ictal
AA03061994	0.6	13.3583	1	1	1	FL lesional	1	1	1	1	1
AM21041988	3	15.5028	1	3	4	TL	1	1	1	1	0
AN01031993	11	16.1944	0	3	4	RHS + atrophy of RT	1	1	1	2	1
AV02081995	3.5	9.1	1	2	1	EPI cryptogénique HG	3	3	4	4	3
BA18012000(2)	0.6	11.3278	0	1	1	dysplasia	1	1	1	2	0
BB08022007	2	5.4	0	7	6	left hemispheric epilepsy following meningo-encephalitis	1	1	1	2	0
BC25121996	9	14.5639	1	3	4	oligodendrogliome	1	1	1	1	2
BC27091977	11	31.4278	0	1	1	non lesional epilepsy	3	3	4	4	3
BF08041987	7	13.2667	0	3	4	LHS + atrophy of TL	1	1	1	2	3
BH09061951	9	46.2222	1	5	1	TOR Meningioma	1	3	1	1	1
BM14101960	23	40.5361	1	5	1	DNET	1	3	1	1	1
BM17011988	1	12.6222	1	5	1	cystic lesion L hemisph with little dysplastic zone suspected DNET	1	1	1	1	1
BP04121976	0.9	24.4556	0	5	1	Tub Sclerosis	1	1	2	1	1
BS15061996	0.75	12.9833	1	5	1	Tuberous Sclerosis	1	1	2	2	2
CC28121967	15	33.0778	0	3	4	Epi cryptogénique fronto temp G	1	1	4	2	2
CL09121991	11	15.2417	0	3	4	LHS	1	1	1	1	1
CS05101999	0.5	9.96944	0	7	6	perinatal stroke	1	1	1	1	0
CS14101985	7	16.8306	1	4	1	occipital dysplasia	2	3	1	1	1
CS29051990	1.5	17.6083	0	5	1	Epi operculaire et insulaire R	3	1	4	1	3
DC29091984	4	26.0333	1	5	1	meningo-encephalitis	3	1	1	1	0
DD04102010	0	1.45833	1	6	5	DNET	1	1	1	1	1
DS20122001	0	9	0	5	1	Dysplasia	1	1	1	2	0
EE30111992	3	9.34722	0	3	2	DNET: TR mesial AH affection R	1	1	1	0	0
EJ26071960	21	48.0417	0	3	2	Epi temp mesial D	2	1	2	1	2
FA06101992	7	19.4806	1	3	3	Tuberous Sclerosis	1	1	2	2	2
FA13121984	10	18.425	1	1	1	EPI F G non lesionelle	2	1	4	4	1
FL29082000	4	10.7694	0	2	1	Dysplasia	1	1	4	4	3
FT08051992	11	16.1833	0	3	2	TR mesial Lesional	1	3	1	2	1
GJ09091969	17	40.5556	0	3	4	post traumatic epilepsy	3	1	2	1	0
GJ20111998	6	9.16944	1	5	1	TOL lesional	1	1	1	1	1
GJ30041990	13	18.375	0	3	3	epi temp G non lesionnelle	1	1	4	1	0
HJ05091965	27	35.0861	0	3	4	Menigitis at 2y, several "TTC"	1	1	1	1	1
HM10051996	8	11.5056	0	5	1	Epi multi focal temporo-parietal D	3	3	3	3	2
HM28011997	0.5	6.28056	1	5	1	Gangliogliome TPO Left	1	1	1	1	0
HS17022009	0.75	0.602778	0	7	6	atrophy	1	1	1	1	0
IC15071998	1	12.5611	0	3	4	Tuberous Sclerosis	1	1	2	2	2
IL01071967	19	34.3361	0	3	4	RHS	1	1	1	3	3
JP16071972	26	28.5278	0	3	2	Astrocytome	1	1	1	1	0
KR16041985	4	16.0111	1	1	1	symptomatic focal frontal Epilepsy (DNET) with lesion F R of unknown origin	2	1	1	1	2
LJ19041987	0.75	23.0583	0	3	4	Tuberous Sclerosis	2	1	2	2	2
MD23071952	40	55.1972	0	5	1	Aneurism FL	1	1	1	1	4
MF15071957	31	51.1944	1	3	4	epi partielle simple, d'origine temp D	2	1	3	4	1
MJ02071979	9	32.75	1	3	4	RHS	1	1	1	1	0
MP08091960	9	41.1139	0	3	4	RHS: sclerose hippocampique D	1	1	1	1	1
NA29051957	5	44.4083	1	3	3	RHS and RT lobe atrophy	1	1	1	1	1
ND19052007	0.1	2.51111	0	5	1	transmantle dysplasia	1	1	1	1	0
NM20061988	0.8	11.9333	1	3	4	LHS	1	3	1	1	1
OY18091983	8	16.4694	0	4	1	EPI part temp occ G	1	1	1	2	1
PA01091982	27	28.2833	1	3	3	neuroepithelial tumor OMS I	1	1	1	1	0
PM06051948	3	55.8	1	3	4	RHS	1	1	1	1	0
PR21041979(2)	17	32.4111	0	5	1	epi sympt. Part cpx sur dysplasie pariéto occ D	3	3	1	3	0
RA01122000	2.16	10.8778	1	1	1	Dysplasia	1	1	4	2	2
RB14011996	10	13.9	0	3	4	DNET TL	1	1	1	1	0
RC14071963	3	47.0333	1	3	4	LHS	1	1	1	1	1
RC31051962	16	39.5111	1	5	1	gliose	2	3	1	1	2
RJ20041974	12	31.6111	0	1	1	megalencephalie, lissencephaly TPOR	1	1	1	1	1
RK04051996	1.2	15.5139	0	3	4	LHS	1	1	1	1	2
SC17061995	0.75	15.8167	1	3	4	LHS + transmantle dysplasia FR	1	1	2	1	2
SC28091982	9	21.4139	1	1	1	Status after Resection of Medulloblastom 1986 + raditherapy	4	3	2	3	2
SI13111968	20	42.8889	1	3	4	RHS	1	1	1	1	4
SL14022001	0	9.56389	0	5	1	abcess	1	1	2	1	0
SL15051988	12	17.0611	1	2	1	epi parietale D sur gliose	3	3	1	2	3
SM22031992	0.3	15.95	1	5	1	epi parietale G sut ST de Bourneville	1	1	2	2	2
SN11051973	5	27.2139	0	3	4	RHS	1	1	1	1	1
SR01101989	0.1	12.5889	1	5	1	Thrombocytopenia -> haemorrhagia PO L	1	1	1	1	0
SR21031948	2.5	52.8833	0	3	4	LHS	1	1	1	4	0
SS04021980	14	28.2333	1	3	2	RHS	1	1	4	1	1
SV12101976	10	34.6222	0	3	4	RHS?	1	1	2	2	0
TA14022003	0.2	6	1	1	1	Tuberous Sclerosis	1	1	2	2	2
TC04121975	15	34.1972	0	3	4	non lesional bitemporal epilepsy	2	1	1	1	1
TI10031975	17	27.1083	1	3	4	RHS	1	1	1	1	1
TT15051998	0	5.725	1	5	1	lesional epilepsy	1	1	1	1	3
UM12091984	12	18.1194	0	3	2	RHS	1	1	1	1	2
VC14031960	4	49.2333	1	3	3	idiopathic epilepsy	1	1	4	1	2
VJ04041985	3	22.675	0	1	1	Epi a priori frontal G sur lesion cingulaire	3	1	2	2	3
VT27061973	13	34.2722	1	3	2	epi temp mesial G	2	1	2	1	3
WF09101971	14	35.475	1	1	1	kyst FTR and FL lobe	1	1	2	2	0
WM28072000	7	8.92778	0	4	1	DNET	1	3	1	2	2
ZJ18051983	8	28.4333	0	3	4	atrophy?	1	1	1	1	1
ZM11021951	6	50.6306	1	1	1	?	4	3	2	4	1
ZO11061962(2)	23	48.4694	0	3	4		1	1	1	2	0
ZT27071990	8	18.0056	0	3	4	LHS	1	1	1	1	1

## Sheet: 1 - Clinical details
ID	Sex	Age Onset (yrs)	Age OP (yrs)	MRI	Hemi-sphere	Extra- / Temporal Resection	Precise description of surgery	Intracranial EEG (iEEG)	iEEG: Irritative Zone	iEEG: Seizure Onset Zone	Histopathology	ILAE class at 12mo post-OP
1	M	0	9	dysplasia	L	ETR	left frontal lobectomy, parietal lesionectomy, 2 cortical transsections	-			FCD IIA	1
2	F	0	13	dysplasia	L	ETR	left fronto-mesial precentral lesionectomy	-			FCD	1
3	F	0	12	tuberous sclerosis	L	ETR	left fronto-temporal and anterior frontal lesionectomies	subdural	L fronto-polar and L posterior inferior frontal	L fronto-polar and L posterior inferior frontal, concordant with 2 tubers	tuberous sclerosis	1
4	F	0	11	dysplasia	L	ETR	left parieto-frontal interhemispheric lesionectomy	subdural	L paracentral	L paracentral, concordant with lesion	FCD	1
5	F	6	9	post-traumatic lesion	L	ETR	left parieto-occipital lesionectomy	-			post-traumatic lesion	1
6	F	14	27	dysplasia	L	ETR	left parieto-opercular lesionectomy	subdural + SEEG	L opercular parietal and L hippocampus	L opercular parietal, concordant with lesion	FCD IIB	1
7	M	7	8	low-grade glioma or DNET	L	ETR	left cuneus lesionectomy	-			DNET	1
8	F	0	15	tuberous sclerosis	L	ETR	left temporo-parietal lesionectomy and corticotomy	subdural	L temporo-parietal and L temporo-occipital	L parietal, concordant with tuber	tuberous sclerosis	1
9	F	4	26	post-meningitic lesion	L	ETR	left parieto-occipital topectomy	subdural	L parietal >> L temporal lateral	L parieto-occipital, inferior margin of gliosis	unspecific lesion	1
10	M	11	16	mesial temporal sclerosis	R	TR	right temporal polectomy with amygdala-hippocampectomy	SEEG	R hippocampus, R temporal pole	R temporal pole	mesial temporal sclerosis	1
11	F	17	23	mesial temporal sclerosis	R	TR	right temporal polectomy with amygdala-hippocampectomy	-			mesial temporal sclerosis	1
12	F	7	19	tuberous sclerosis	R	TR	right anterior temporal lobectomy	-			tuberous sclerosis	1
13	F	27	28	low-grade glioma or DNET	R	TR	right temporal polectomy and fusiform gyrus lesionectomy	-			DNET	1
14	F	14	28	(nonspecific)	R	TR	right temporal polectomy with amygdala-hippocampectomy	-			FCD	1
15	F	9	32	mesial temporal sclerosis	R	TR	right temporal polectomy with amygdala-hippocampectomy	SEEG	R hippocampus, R amygdala	R hippocampus	mesial temporal sclerosis	1
16	F	0	42	mesial temporal sclerosis	R	TR	right temporal polectomy with amygdala-hippocampectomy	-			mesial temporal gliosis	1
17	F	25	37	(nonspecific)	R	TR	right temporal polectomy with amygdala-hippocampectomy	-			mesial temporal gliosis	1
18	F	25.5	30	dysplasia	R	TR	right temporal polectomy with amygdala-hippocampectomy	-			(nonspecific)	1*
19	F	0	9	dysplasia	L	TR	left temporal polectomy with amygdaloidectomy	-			FCD	1
20	F	9	14	dysplasia or DNET	L	TR	left temporal polectomy with amygdala-hippocampectomy	-			oligodendroglioma II°	1
21	M	1	15	mesial temporal atrophy	L	TR	left temporal polectomy with amygdala-hippocampectomy	-			mesial temporal gliosis	1
22	M	17	44	mesial temporal sclerosis	L	TR	left temporal polectomy with amygdala-hippocampectomy	-			mesial temporal gliosis	1
23	F	17	42	mesial temporal sclerosis	L	TR	left temporal polectomy with amygdala-hippocampectomy	SEEG	L hippocampus, L amygdala, L temporal pole	L hippocampus >> bilateral hippocampus	mesial temporal gliosis	1
24	M	1	12	tuberous sclerosis	L	TR	left temporal lobectomy	SEEG	L basal temporal and posterior temporal	L basal temporal and anterior temporal	tuberous sclerosis	1
25	M	10	13	low-grade glioma or DNET	L	TR	left temporal anterior lobectomy with amygdala-hippocampectomy	-			DNET I°	1
26	F	3	47	mesial temporal atrophy	L	TR	left temporal polectomy with amygdala-hippocampectomy	-			mesial temporal sclerosis	1
27	M	21	48	mesial temporal sclerosis	R	TR	right partial temporal lobectomy	SEEG	R hippocampus> L hippocampus, L orbitofrontal	R hippocampus	mesial temporal sclerosis	1
28	F	11	18	dysplasia	L	ETR	left temporo-parietal resection	subdural	L posterior temporal, mid-temporal, temporo-parietal junction	L posterior temporal, mid-temporal and temporo-parietal junction, concordant with fast propagation from dysplasia	FCD IIA	1
29	M	4	10	dysplasia	R	ETR	right parietal opercular ablation	subdural + 1 depth R Insula	R inferior parietal	R inferior parietal, concordant with dysplasia	(nonspecific)	2
30	F	13	26	(nonspecific)	L	TR	left temporal polectomy with amygdala-hippocampectomy	subdural + 1 depth L hippocampus	L temporal pole, L hippocampus	L temporal pole	mesial temporal gliosis	2
31	F	18	21	(nonspecific)	R	ETR	right frontal pole resection	SEEG	R orbito-frontal medial and R fronto-polar >> R temporal medial and lateral, L insula	R orbito-frontal medial	(nonspecific)	3
32	F	7	31	dysplasia	L	ETR	left frontal lesionectomy	-			FCD	3
33	F	3	7	(nonspecific)	L	ETR	left opercular frontal and temporal resection and insular cortectomy	-			(nonspecific)	3
34	F	25	53	dysplasia	R	TR	right temporal polectomy with amygdala-hippocampectomy	SEEG	R amygdala >> R temporal pole, R hippocampus	R amygdala	(nonspecific)	3
35	F	8	18	(nonspecific)	L	TR	left temporal polectomy with amygdala-hippocampectomy	subdural + 1 depth Insula	L basal temporal >> L lateral temporal	L basal temporal	(nonspecific)	3
36	F	0	15	(nonspecific)	L	TR	left temporal polectomy with amygdala-hippocampectomy	SEEG	L hippocampus, L temporal pole	L hippocampus	mesial temporal gliosis	3
37	F	0	13	periventricular heterotopia	L	ETR	left frontal lobectomy	-			complex cortical malformation	4
38	F	9	20	dysplasia	R	ETR	right frontobasal resection	-			FCD IIA	4*
39**	F	3	9	(nonspecific)	L	ETR	left superior parietal lobule resection	subdural	L medial parietal	L medial parietal sup	(nonspecific)	4
40	M	8	11	post-meningitic lesion	R	ETR	right temporo-parietal corticectomy	-			post-meningitic lesion	4
41	F	5	18	(nonspecific)	R	TR	right anterior temporal lobectomy with amygdala-hippocampectomy	SEEG	R amygdala and R hippocampus > L amygdala and L hippocampus	R amygdala	(nonspecific)	4
42	M	19	37	(nonspecific)	R	TR	right temporal polectomy with amygdala-hippocampectomy	SEEG	R hippocampus and R amygdala	R temporal pole and R hippocampus	(nonspecific)	4
43	M	11	16	dysplasia	R	TR	right temporal polectomy with resection of uncus and amygdala	SEEG + subdural strips	R basal temporal, R hippocampus >> R frontal, R insula	R basal temporal post (lingual)	dysplasia	4
44	M	17	40	post-traumatic lesion	L	TR	left temporal polectomy with amygdaloidectomy	subdural	L hippocampus, L temporal pole	L hippocampus, L temporal pole	post-traumatic lesion	4
45	M	15	34	(nonspecific)	L	TR	left temporal polectomy with amygdaloidectomy	subdural, 1 depth left hippocampus	L hippocampus, L temporal basal	L temporal pole, L hippocampus	(nonspecific)	5
Demographic, clinical, EEG, and ESI details on the individual patients.
M, male; F, female; OP, surgery; L, left; R, right; ETR, extratemporal resections; TR, temporal resection; FCD, focal cortical dysplasia; DNET, dysembryoplastic neuroephithelial tumour.
*erronously labelled as "ILAE 5" in Vorderwülbecke, Carboni et al., Clin Neurophysiol 2020
** In contrast to Vorderwülbecke, Carboni et al., Clin Neurophysiol 2020, one case with extratemporal resection and ILAE 4 outcome (#39) was removed from analysis in the data descriptor the dataset because 257-channel ESI was performed after the initial epilepsy surgery.

## Sheet: 2 - Discharge details
ID	discharge localisation	# single discharges	# timepoints during rising phase	timepoint onset	timepoint 50%	timepoint peak	# channels interpolated / 257	Channels interpolated / 257	# channels interpolated / 204	Channels interpolated / 204
1	FP1	269	11	114	119	124	13	17 CPz 91 102 120 133 145 166 200 218 227 233 248	3	17 CPz 200
2	C1	24	11	115	120	125	0	-	0	-
3	AF7	22	13	113	119	125	11	FP2 33 AF3 FP1 230 231 234 236 238 248 251	4	FP2 33 AF3 FP1
4	C1	18	9	117	121	125	16	9 AF8 C1 AF7 54 58 70 73 81 CPz 187 F10 240 248 F9 Cz	10	9 AF8 C1 AF7 54 58 70 81 CPz Cz
5	O1	65	7	119	122	125	1	229	0	-
6	T7	23*	7	120	123	126	19	AF4 P5 92 132 144 154 155 180 182 184 C2 193 196 T8 209 T10 216 217 220	13	AF4 P5 132 144 154 155 180 182 184 C2 193 196 T8
7	Cz	27	11	114	119	124	6	73 233 250 251 254 255	0	-
8	PO7	51	19	33	42	51	11	83 234 236 238 239 240 241 242 243 255 256	1	83
9	P9	63	13	20	26	32	0	-	0	-
10	FT10	28	15	111	118	125	7	AF8 11 FP2 AF7 180 233 238	5	AF8 11 FP2 AF7 180
11	FT10	21*	11	116	121	126	14	30 43 51 70 P5 89 P7 100 102 103 110 115 139 C6	13	30 43 51 70 P5 89 P7 100 103 110 115 139 C6
12	F10	86	9	117	121	125	9	8 80 P3 89 CPz 98 100 110 C2	9	8 80 P3 89 CPz 98 100 110 C2
13	FP2	7	7	119	122	125	7	11 35 F7 T9 192 216 250	5	11 35 F7 T9 192
14	F10	49	9	117	121	125	1	102	0	-
15	T8	8	11	113	118	123	29	11 F1 35 38 45 F5 56 82 91 92 PO7 PO3 113 124 133 136 147 148 157 165 193 FC2 208 T10 FT8 216 217 F6 233	20	11 F1 35 38 45 F5 56 PO7 PO3 113 124 136 147 148 157 193 FC2 T10 FT8 F6
16	T8	54	17	109	117	125	23	F5 FC5 50 57 91 102 111 120 133 145 165 174 203 FT8 229 233 236 237 239 240 247 251 256	6	F5 FC5 50 57 203 FT8
17	FT10	(unknown)	9	52	56	60	0	-	0	-
18	AF8	(unknown)	11	21	26	31	12	32 FP1 82 POz 178 189 197 200 201 238 239 240	8	32 FP1 POz 178 189 197 200 201
19	F1	7*	7	119	122	125	0	-	0	-
20	TP7	29	7	119	122	125	14	17 20 AF7 85 CPz P7 149 O2 151 152 229 230 253 254	10	17 20 AF7 85 CPz P7 149 O2 151 152
21	FT9	48	11	39	44	49	2	20 218	1	20
22	T7	20	9	117	121	125	3	248 251 256	0	-
23	T7	14*	9	118	122	126	0	-	0	-
24	FT9	(unknown)	5	21	23	25	2	31 165	0	-
25	FT9	31	13	112	118	124	8	133 134 145 146 FT10 225 227 228	2	134 146
26	F7	9	9	113	117	121	0	-	0	-
27	AF4	20*	11	115	120	125	0	-	0	-
28	T9	16*	9	116	120	124	4	154 TP8 180 256	3	154 TP8 180
29	CP4	39*	9	54	58	62	17	1 AF8 FP2 F1 32 FT9 PO7 120 122 158 165 174 200 217 F10 229 230	9	1 AF8 FP2 F1 32 PO7 122 158 200
30	F9	3	11	116	121	126	15	91 92 FC2 208 209 216 217 218 225 227 228 229 241 243 247	1	FC2
31	FP2	15*	11	120	125	130	1	130	1	130
32	F5	(unknown)	7	57	60	63	1	41	1	41
33	C3	34	15	111	118	125	23	102 199 244 256 45 83 103 123 136 PO4 146 147 148 159 189 201 234-236 243 246 247 251	11	45 83 103 123 136 PO4 146 147 148 159 189
34	T10	14*	11	115	120	125	0	-	0	-
35	F9	31**	11	40	45	50	5	35 50 FT9 156 163	4	35 50 156 163
36	AF7	5	11	115	120	125	14	FP1 91 92 93 133 145 165 187 199 225 228 230 234 254	8	FP2 25 FP1 54 T9 85 93 103
37	FC3	22*	5	122	124	126	1	F6	1	F6
38	AF8	9*	11	21	26	31	2	63 T7	2	63 T7
39***	CP5	13	11	114	119	124	2	241 244	0	-
40	P6	25	7	119	122	125	11	73 91 145 216 228 233 243 247 250 251 256	0	-
41	C2	16*	17	110	118	126	7	41 43 51 146 P10 173 199	6	41 43 51 146 P10 173
42	F10	12*	9	116	120	124	0	-	0	-
43	FP2	33	11	52	57	62	10	91 111 112 120 225 227 248 250 251 253	0	-
44	FT9	23	17	110	118	126	15	F2 6 72 110 111 POz 123 128 137 148 152 P6 175 188 199	13	F2 6 72 110 POz 123 128 137 148 152 P6 175 188
45	FC5	9	7	119	122	125	6	73 FC6 145 217 223 241	2	FC6 223
									1
Details on the averaged interictal discharges.
*labelled as '(unknown)' in Vorderwülbecke, Carboni et al., Clin Neurophysiol 2020 and Carboni et al., Clin Neurophysiol 2021
**erroneously reported as n=20 in Vorderwülbecke, Carboni et al., Clin Neurophysiol 2020
*** In contrast to Vorderwülbecke, Carboni et al., Clin Neurophysiol 2020, one case with extratemporal resection and ILAE 4 outcome (#39) was removed from analysis in the data descriptor the dataset because 257-channel ESI was performed after the initial epilepsy surgery.

## Sheet: 3 - Alternative discharges
ID	discharge localisation	# single discharges	# timepoints during rising phase	timepoint onset	timepoint 50%	timepoint peak	# channels interpolated / 257	Channels interpolated / 257	# channels interpolated / 204	Channels interpolated / 204
3a	FPz	17					6	FP2 FP1 91 230 234 251	2	FP2 FP1
7a	P2	7					1	89	1	89
8a	F5	11					12	82 217 233 234 236 238 241 242 243 247 255 256	0	-
13a	AF8	7					11	3 11 35 FP1 FT7 111 112 120 199 251 256	7	3 11 35 FP1 T7 112 173
23a*	FT10	29					1	33	1	33
24a	T10	(unknown)					0	-	0	-
35a	P7	38					5	35 50 FT9 156 163	4	35 50 156 163
44a	FCz	55					12	F2 110 111 POz 123 128 137 148 152 P6 188 199	9	F2 110 POz 123 128 137 148 152 P6 188
44b	FC6	27					11	F2 110 111 POz 123 128 137 152 175 188 199	8	F2 110 POz 123 128 137 152 175 188
Details on the alternative averaged interictal discharges.
*not mentioned in Carboni et al., Clin Neurophysiol 2021

## Sheet: 4 - Legend ROIs
Brain region / "Lobe"	"Sublobe"		ROI
				# Right	# Left
subcortical	nucleus accumbens	NA	accumbens area	39	80
	basal ganglia	BG	caudate	36	77
			putamen	37	78
			pallidum	38	79
	thalamus	TH	thalamus proper	35	76
occipital	medial occipital	MO	cuneus	21	62
			pericalcarine	22	63
			lingual	24	65
	lateral occipital	LO	lateral occipital	23	64
temporal	lateral temporal	LT	inferior temporal	29	70
			middle temporal	30	71
			banks of the superior temporal sulcus	31	72
			superior temporal	32	73
	mesial anterior temporal	MAT	parahippocampal	26	67
			entorhinal	27	68
			temporal pole	28	69
			hippocampus	40	81
			amygdala	41	82
	mesial temporal	MT	fusiform	25	66
	Heschl	H	transverse temporal	33	74
	operculoinsular	OI	insula	34	75
parietal	lateral parietal	LP	postcentral	16	57
			supramarginal	17	58
			superior parietal	18	59
			inferior parietal	19	60
	medial parietal	MP	precuneus	20	61
(temporal)	medial central	MC	paracentral	11	52
			caudal anterior cingulate	13	54
frontal			posterior cingulate	14	55
			isthmus cinguli	15	56
	lateral central	LC	precentral	10	51
	lateral premotor	LPM	caudal middle frontal	9	50
	dorsolateral prefrontal	DLP	rostral middle frontal	7	48
	dorsomedial prefrontal	DMP	superior frontal	8	49
			rostral anterior cingulate	12	53
	ventrolateral prefrontal	VLP	lateral orbitofrontal	1	42
			pars orbitalis	2	43
			pars triangularis	5	46
			pars opercularis	6	47
	ventromedial prefrontal	VMP	frontal pole	3	44
			medial orbitofrontal	4	45
Legend on regions of interest according to the Lausanne parcellation (scale 1), sublobes and lobes

## Sheet: 5 - Validation details
ID	ESI distance / 257c	ESI distance / 204c	ESI precision / 257c	ESI precision / 204c	Hemi-sphere	Sublobes affected by surgery	ESI max, sublobe / 257c	ESI max, sublobe / 204c	ROIs affected by surgery	ESI max, ROI / 257c	ESI max, ROI / 204c
1	<10mm	<10mm	lateralis.	lateralis.	L	VLP VMP DMP DLP LPM LC MC LP	MAT	MAT	42 43 44 45 46 47 48 49 50 51 53 54 57 58 59	69	69
2	>20mm	0mm	lateralis.	sublobe	L	DMP DLP LPM	MAT	LPM	48 49 50	69	50
3	>20mm	>20mm	lobe	lateralis.	L	DMP DLP LC LP	VLP	MAT	48 49 51 57 58	42	69
4	>20mm	>20mm	(contralat.)	sublobe	L	MC MP LP	LT (contr.)	LP	52 56 59 61	29	57
5	<20mm	<10mm	lobe	lateralis.	L	MC MP LP LT MT LO DMP VMP	MAT	TH	56 58 59 60 61 62 63 64 65 66 70 71	81	76
6	>20mm	>20mm	lateralis.	lateralis.	L	LP	LT	MT	57 58	70	66
7	>20mm	>20mm	(contralat.)	sublobe	L	LP	LT (contr.)	LP	59	29	59
8	<20mm	<10mm	lobe	sublobe	L	LP LT LO	MT	LT	58 59 60 64 70 71 72 73	66	71
9	>20mm	<10mm	lateralis.	sublobe	L	LP LO	LT	LP	59 60 64	70	58
10	<10mm	0mm	sublobe	sublobe	R	LT MT MAT	LT	LT	25 26 27 28 29 30 32 40 41	30	30
11	0mm	>20mm	sublobe	sublobe	R	LT MT MAT	MT	LT	25 26 27 28 29 30 32 40 41	25	32
12	0mm	0mm	sublobe	sublobe	R	LT MT MAT	MAT	LT	25 26 27 28 29 30 32 40 41	28	29
13	>20mm	<20mm	(contralat.)	sublobe	R	LT MT MAT	MAT (contr.)	LT	25 26 27 28 29 30 32 41	68	29
14	0mm	0mm	sublobe	sublobe	R	LT MT MAT	LT	LT	25 26 27 28 29 30 32 40 41	29	30
15	<20mm	<20mm	sublobe	sublobe	R	LT MT MAT	LT	LT	25 26 27 28 29 30 32 40 41	29	30
16	0mm	<10mm	sublobe	sublobe	R	LT MT MAT	LT	LT	25 26 27 28 29 30 32 40 41	29	30
17	0mm	0mm	sublobe	sublobe	R	LT MT MAT	LT	MAT	25 26 27 28 29 30 32 40 41	29	27
18	>20mm	0mm	lateralis.	sublobe	R	LT MT MAT	VLP	MAT	66 67 68 69 70 71 73 81 82	42	69
19	0mm	0mm	sublobe	sublobe	L	LT MT MAT	LT	MAT	66 67 68 69 70 71 73 81 82	73	69
20	0mm	0mm	sublobe	sublobe	L	LT MT MAT	MAT	MAT	66 67 68 69 70 71 73 81 82	81	82
21	0mm	0mm	sublobe	sublobe	L	LT MT MAT	LT	MAT	66 67 68 69 70 73 81 82	70	69
22	<20mm	<20mm	sublobe	sublobe	L	LT MT MAT	LT	LT	66 67 68 69 70 71 73 81 82	70	70
23	0mm	0mm	sublobe	sublobe	L	LT MT MAT	LT	LT	66 67 68 69 70 71 73 81 82	73	70
24	0mm	0mm	sublobe	sublobe	L	LT MT MAT	MAT	LT	66 67 68 69 70 71 73 81 82	69	71
25	0mm	0mm	sublobe	sublobe	L	LT MT MAT	LT	MAT	66 67 68 69 70 71 73 81 82	70	69
26	>20mm	0mm	lateralis.	sublobe	L	LT MT MAT	VLP	MAT	66 67 68 69 70 71 73 81 82	46	69
27	<10mm	0mm	sublobe	sublobe	R	LT MT MAT	LT	LT	25 26 27 28 29 30 32 40 41	30	30
28	<20mm	<20mm	sublobe	sublobe	L	LT LO	LT	LT	64 71	70	70
29	>20mm	>20mm	lobe	lobe	R	LP H OI	MAT	MAT	17 33 34	28	28
30	0mm	0mm	sublobe	sublobe	L	LT MT MAT	MAT	MAT	66 67 68 69 70 71 73 81 82	68	69
31	<20mm	>20mm	lateralis.*	lateralis.	R	VLP VMP	LT	LT	1 2 3 4	30	32
32	>20mm	>20mm	lateralis.	lateralis.	L	VLP LPM LC	LT	LT	47 50 51	73	73
33	>20mm	<10mm	(contralat.)	lobe	L	VLP LC LP H OI	MT (contr.)	LT	47 51 57 74 75	25	73
34	<10mm	<10mm	sublobe	sublobe	R	LT MT MAT	LT	LT	25 26 27 28 29 30 32 40 41	30	32
35	0mm	0mm	sublobe	sublobe	L	LT MT MAT	MAT	LT	66 67 68 69 70 71 73 81 82	69	71
36	>20mm	0mm	sublobe	sublobe	L	LT MT MAT	LT	MAT	66 67 68 69 70 71 73 81 82	70	69
37	<10mm	<10mm	sublobe	sublobe	L	VLP VMP DMP DLP	VLP	VLP	42 43 44 45 46 48 49 53	46	46
38	<20mm	<20mm	lobe	lobe	R	VLP VMP DMP DLP OI	LT	LT	1 2 3 4 5 6 7 12 34	30	30
39**	>20mm	>20mm	lateralis.	lateralis.	L	MP LP	LT	LT	59 61	71	71
40	<10mm	<10mm	sublobe	sublobe	R	MP LP LT MO	LT	LT	17 18 19 20 23 29 30 31 32	29	29
41	>20mm	>20mm	lateralis.	lateralis.	R	LT MT MAT	LO	LO	25 26 27 28 29 30 32 40 41	23	23
42	0mm	0mm	sublobe	sublobe	R	LT MT MAT	LT	LT	25 26 27 28 29 30 32 40 41	29	29
43	<20mm	<20mm	lateralis.	lateralis.	R	LT MT MAT	VLP	VMP	25 26 27 28 29 30 32 41	1	4
44	<10mm	>20mm	sublobe	lateralis.	L	LT MAT	MAT	VLP	68 69 71 73	68	42
45	0mm	0mm	sublobe	sublobe	L	LT MT MAT	LT	MT	66 67 68 69 70 71 73 82	70	66
Details on validation with 257 and 204 channels
*erroneously labelled as "(contralateral)" in Vorderwülbecke, Carboni et al., Clin Neurophysiol 2020
** In contrast to Vorderwülbecke, Carboni et al., Clin Neurophysiol 2020, one case with extratemporal resection and ILAE 4 outcome (#39) was removed from analysis in the data descriptor the dataset because 257-channel ESI was performed after the initial epilepsy surgery.

## Sheet: 6 -Preprocessing details
ID	time (ms)	frames	sampling rate (Hz)	highpass (Hz)	lowpass (Hz)
1	1000	1000	1000	1	30
2	1000	500	500	N/A	N/A
3	1000	1000	1000	0.3	70
4	1000	250	250	1	30
5	1000	250	250	0.3	70
6	1000	1000	1000	1	40
7	1000	250	250	0.1	70
8	400	400	1000	1	100
9	250	256	1000	1	30
10	1000	500	500	0.3	70
11	1000	1000	1000	1	40
12	1000	250	250	1	30
13	1000	1000	1000	1	30
14	1000	250	250	0.3	70
15	1000	1000	1000	1	30
16	1000	250	250	1	30
17	1000	125	125	1	30
18	250	250	1000	1	40
19	1000	500	500	1	30
20	1000	1000	1000	1	30
21	400	400	1000	1	100
22	1000	250	250	1	30
23	1000	4000	1000	1	50
24	200	200	1250	N/A	N/A
25	1000	1000	1000	1	30
26	1000	250	250	2	30
27	1000	500	500	0.3	70
28	1000	1000	1000	1	40
29	500	500	1000	1	30
30	1000	1000	1000	1	30
31	1000	4000	1000	1	40
32	500	250	500	1	40
33	1000	250	250	0.3	70
34	1000	1000	1000	1	50
35	400	400	1000	1	100
36	1000	1000	1000	1	30
37	1000	1000	1000	1	40
38	250	250	1000	0.1	70
39*	1000	1000	1000	1	40
40	1000	250	250	0.3	70
41	1000	1000	1000	1	40
42	1000	4000	1000	1	40
43	500	125	250	0.3	70
44	1000	500	500	1	40
45	1000	250	250	1	40
Preprocessing details
* In contrast to Vorderwülbecke, Carboni et al., Clin Neurophysiol 2020, one case with extratemporal resection and ILAE 4 outcome (#39) was removed from analysis in the data descriptor the dataset because 257-channel ESI was performed after the initial epilepsy surgery.
